# Supplementary material for: The Computational Preventive Potential of the Rare Flavonoid, Patuletin, Isolated from Tagetes patula, against SARS-CoV-2
Source: Plants (Basel). 2022 Jul 20;11(14):1886. doi: 10.3390/plants11141886 (PMC9323967; doi:10.3390/plants11141886)
Supplement: Supplementary file 1 [file plants-11-01886-s001.zip]

Archive with 1 entries (1 files):
- plants-1812855-supplementary.pdf
